# Supplementary material for: Fabrication and Performance Evaluation of 3D-Printed Zinc–Manganese Flexible Batteries
Source: Materials (Basel). 2026 Mar 26;19(7):1309. doi: 10.3390/ma19071309 (PMC13073813; doi:10.3390/ma19071309)
Supplement: Supplementary file 1 [file materials-19-01309-s001.zip]

Archive with 1 entries (1 files):
- materials-4209813-supplementary.pdf
